# Supplementary material for: Prevalence and associated knowledge of hepatitis B infection among healthcare workers in Freetown, Sierra Leone
Source: BMC Infect Dis. 2018 Jul 9;18:315. doi: 10.1186/s12879-018-3235-1 (PMC6038231; doi:10.1186/s12879-018-3235-1)
Supplement: Supplementary file 1 — The original data of HBV surveillance for HCWs from Sierra Leone. (XLSX 25 kb) [file 12879_2018_3235_MOESM1_ESM.xlsx]

## Sheet: 检测结果（可打印）
ID	No	Age-ranges	Gender	working experience	Education	occupation	Infectious History	Vaccine	Sharp Injured	HBsAg	HBsAb	HBeAg	HBeAb	HBcAb
T001	1	31-40	male	5	Vocational education	medical staff	no	no	no	0	0	0	0	0
T002	2	31-40	male	12	Vocational education	medical staff	no	yes	unknown	0	0	0	0	0
T003	3	31-40	male	23	Vocational education	medical staff	no	yes	no	0	0	0	0	0
T004	4	31-40	male	10	Vocational education	medical staff	no	no	unknown	0	0	0	0	0
T005	5	31-40	female	9	Vocational education	medical staff	no	no	yes	0	0	0	0	0
T006	6	41-50	male	23	Lower level education	non-medical staff	no	yes	yes	0	0	0	0	0
T007	7	31-40	male	18	Vocational education	medical staff	yes	yes	yes	0	0	0	0	0
T008	8	31-40	male	10	Vocational education	medical staff	no	no	yes	0	0	0	0	0
T009	9	41-50	male	7	Vocational education	medical staff	no	no	yes	0	0	0	0	0
T010	10	41-50	male	23	Vocational education	medical staff	no	no	yes	0	0	0	0	0
T011	11	51-60	male	27	Vocational education	medical staff	no	yes	unknown	0	0	0	0	0
T012	12	31-40	male	18	Vocational education	medical staff	no	no	no	0	0	0	0	0
T013	13	41-50	male	25	Vocational education	medical staff	yes	no	yes	0	0	0	0	0
T014	14	51-60	male	23	Vocational education	medical staff	no	no	yes	0	0	0	0	0
T015	15	31-40	female	5	Vocational education	non-medical staff	no	yes	unknown	0	1	0	0	0
T016	16	51-60	male	27	Lower level education	non-medical staff	no	no	yes	1	0	0	1	1
T017	17	31-40	male	10	Vocational education	medical staff	no	no	no	0	0	0	0	0
T018	18	31-40	female	4	Vocational education	non-medical staff	no	no	yes	1	0	0	1	1
T019	19	41-50	male	18	Lower level education	medical staff	yes	no	unknown	1	0	0	1	1
T020	20	41-50	female	20	Lower level education	non-medical staff	no	no	yes	0	0	0	0	0
T021	21	21-30	female	4	Vocational education	non-medical staff	no	no	yes	0	0	0	0	0
T022	22	51-60	female	27	Vocational education	non-medical staff	no	yes	yes	0	0	0	0	0
T023	23	21-30	female	3	Vocational education	non-medical staff	no	no	yes	1	0	0	1	0
T024	24	41-50	male	14	Vocational education	medical staff	no	no	yes	0	1	0	1	0
T025	25	21-30	female	4	Vocational education	non-medical staff	no	no	no	1	0	0	1	1
T026	26	31-40	female	18	Vocational education	non-medical staff	no	no	no	0	0	0	0	0
T027	27	21-30	male	5	Vocational education	medical staff	no	no	yes	0	1	0	0	0
T028	28	21-30	female	3	Vocational education	non-medical staff	no	no	no	0	0	0	0	1
T029	29	21-30	female	3	Vocational education	non-medical staff	no	no	yes	1	0	0	1	1
T030	30	51-60	female	29	higher education	medical staff	no	no	unknown	0	0	0	0	0
T031	31	31-40	male	4	Vocational education	medical staff	no	no	no	0	0	0	0	0
T032	32	21-30	male	6	Lower level education	non-medical staff	no	no	unknown	0	0	0	0	0
T033	33	21-30	female	3	higher education	non-medical staff	no	no	yes	0	0	0	0	0
T034	34	31-40	male	3	Vocational education	medical staff	no	no	yes	0	0	0	0	0
T035	35	21-30	male	4	Vocational education	non-medical staff	no	no	no	0	0	0	0	0
T036	36	41-50	male	25	Vocational education	medical staff	no	no	yes	1	0	0	1	1
T037	37	31-40	male	9	Vocational education	medical staff	no	no	yes	0	0	0	0	0
T038	38	31-40	male	18	Vocational education	medical staff	no	no	yes	0	0	0	0	0
T039	39	41-50	male	17	Vocational education	medical staff	no	no	yes	0	0	0	0	0
T040	40	41-50	male	15	Vocational education	medical staff	no	no	yes	0	0	0	0	0
T041	41	21-30	female	4	Vocational education	non-medical staff	no	no	yes	0	0	0	0	0
T042	42	21-30	female	6	Vocational education	medical staff	no	no	yes	0	0	0	0	0
T043	43	31-40	female	7	Vocational education	non-medical staff	no	no	yes	0	0	0	0	0
T044	44	31-40	female	5	Vocational education	non-medical staff	no	no	unknown	0	0	0	0	0
T045	45	31-40	female	4	Vocational education	non-medical staff	no	no	no	1	0	0	1	1
T046	46	31-40	female	4	Vocational education	non-medical staff	no	no	yes	0	0	0	0	0
T047	47	10-20	male	1	Lower level education	non-medical staff	no	no	yes	1	0	0	1	1
T048	48	51-60	male	39	Vocational education	medical staff	no	no	unknown	0	0	0	0	0
T049	49	41-50	male	23	Vocational education	medical staff	no	no	yes	0	0	0	0	0
T050	50	31-40	male	9	higher education	medical staff	no	yes	yes	0	0	0	0	0
T051	51	21-30	female	6	Vocational education	non-medical staff	no	no	yes	0	0	0	0	0
T052	52	21-30	female	4	Vocational education	non-medical staff	no	no	yes	0	0	0	1	1
T053	53	31-40	female	4	Vocational education	medical staff	no	no	unknown	0	0	0	0	0
T054	54	21-30	female	3	Vocational education	non-medical staff	no	no	yes	0	0	0	0	0
T055	55	51-60	male	25	Vocational education	non-medical staff	no	yes	unknown	0	1	0	0	0
T056	56	51-60	male	20	Vocational education	non-medical staff	no	yes	yes	0	1	0	0	0
T057	57	41-50	female	7	Vocational education	medical staff	yes	no	unknown	0	0	0	0	1
T058	58	31-40	female	3	Vocational education	non-medical staff	no	no	unknown	0	0	0	0	0
T059	59	41-50	male	8	Lower level education	non-medical staff	no	no	no	0	0	0	0	0
T060	60	51-60	male	25	Vocational education	medical staff	no	yes	unknown	0	1	0	0	0
T061	61	41-50	male	24	Vocational education	medical staff	no	no	unknown	0	0	0	0	1
T062	62	31-40	male	20	Vocational education	medical staff	no	yes	no	0	1	0	0	0
T063	63	41-50	male	20	Vocational education	medical staff	no	no	unknown	0	0	0	0	0
T064	64	51-60	male	26	Vocational education	non-medical staff	no	no	unknown	0	0	0	0	0
T065	65	51-60	female	24	Vocational education	medical staff	no	no	yes	0	0	0	0	0
T066	66	31-40	female	4	Vocational education	non-medical staff	no	yes	yes	1	0	0	1	1
T067	67	31-40	female	8	Vocational education	non-medical staff	yes	no	yes	0	0	0	0	0
T068	68	21-30	male	3	Vocational education	non-medical staff	no	no	no	0	0	0	0	0
T069	69	41-50	male	10	Vocational education	medical staff	no	no	yes	0	0	0	0	0
T070	70	51-60	male	28	Vocational education	medical staff	no	no	unknown	0	0	0	0	0
T071	71	31-40	female	18	Vocational education	medical staff	no	no	yes	0	0	0	0	0
T072	72	31-40	male	10	Vocational education	medical staff	no	no	unknown	1	0	0	1	1
T073	73	41-50	male	16	Vocational education	medical staff	no	yes	no	0	0	0	0	0
T074	74	51-60	male	25	Vocational education	medical staff	no	no	unknown	0	0	0	0	0
T075	75	41-50	male	16	Vocational education	medical staff	no	no	yes	0	0	0	0	0
T076	76	21-30	male	3	Lower level education	non-medical staff	no	no	yes	0	0	0	0	0
T077	77	21-30	female	3	Vocational education	non-medical staff	no	no	unknown	0	0	0	0	0
T078	78	51-60	male	15	Vocational education	medical staff	no	no	yes	0	0	0	0	0
T079	79	51-60	female	40	Vocational education	medical staff	no	yes	unknown	0	0	0	0	0
T080	80	31-40	female	11	Vocational education	medical staff	no	no	yes	0	0	0	0	0
T081	81	51-60	male	20	Lower level education	non-medical staff	no	no	yes	0	0	0	0	0
T082	82	51-60	male	29	higher education	non-medical staff	no	no	yes	0	0	0	0	0
T083	83	31-40	female	3	Vocational education	non-medical staff	no	no	yes	0	0	0	0	0
T084	84	41-50	female	7	Vocational education	medical staff	no	no	yes	0	0	0	1	1
T085	85	41-50	male	15	Vocational education	medical staff	no	no	unknown	0	0	0	0	0
T086	86	41-50	male	5	Vocational education	medical staff	no	no	yes	0	0	0	0	0
T087	87	21-30	female	3	Vocational education	non-medical staff	no	no	unknown	0	0	0	0	0
T088	88	51-60	female	26	Vocational education	non-medical staff	no	no	unknown	0	0	0	0	0
T089	89	21-30	female	4	Vocational education	non-medical staff	no	no	unknown	0	0	0	0	0
T090	90	41-50	female	4	Vocational education	medical staff	yes	no	yes	0	0	0	0	0
T091	91	41-50	female	23	Vocational education	non-medical staff	no	no	unknown	0	0	0	0	0
T092	92	31-40	female	5	Vocational education	medical staff	no	no	no	0	0	0	0	0
T093	93	41-50	male	10	Vocational education	medical staff	no	no	no	0	0	0	0	0
T094	94	21-30	female	4	Vocational education	non-medical staff	yes	no	yes	0	0	0	0	0
T095	95	31-40	female	9	Lower level education	non-medical staff	no	no	yes	0	0	0	0	0
T096	96	51-60	female	38	Lower level education	non-medical staff	no	no	yes	0	0	0	0	0
T097	97	31-40	female	5	Vocational education	non-medical staff	no	no	no	0	0	0	0	0
T098	98	51-60	male	40	Vocational education	non-medical staff	no	no	yes	0	0	0	0	0
T099	99	21-30	female	2	Vocational education	non-medical staff	no	no	yes	0	0	0	0	0
T100	100	41-50	male	15	Vocational education	medical staff	no	yes	yes	0	0	0	0	0
T101	101	51-60	male	35	Vocational education	non-medical staff	no	no	yes	0	0	0	0	0
T102	102	31-40	female	9	Vocational education	non-medical staff	no	no	yes	0	0	0	0	0
T103	103	41-50	male	9	Vocational education	medical staff	no	yes	unknown	0	0	0	0	0
T104	104	51-60	female	8	Vocational education	medical staff	no	no	yes	0	0	0	0	0
T105	105	51-60	male	15	Vocational education	medical staff	no	no	unknown	0	0	0	0	0
T106	106	31-40	female	8	Vocational education	non-medical staff	no	no	no	0	0	0	0	0
T107	107	31-40	male	5	Vocational education	medical staff	no	no	unknown	0	0	0	0	0
T108	108	51-60	female	22	Lower level education	non-medical staff	no	no	yes	0	0	0	0	0
T109	109	51-60	female	25	Vocational education	medical staff	no	no	unknown	0	0	0	0	0
T110	110	31-40	male	10	Vocational education	non-medical staff	no	yes	yes	0	0	0	0	0
T111	111	31-40	female	5	Vocational education	non-medical staff	no	no	no	0	0	0	0	0
T112	112	31-40	male	7	Vocational education	non-medical staff	no	no	unknown	0	0	0	0	0
T113	113	21-30	female	2	Vocational education	non-medical staff	no	no	no	0	0	0	0	0
T114	114	41-50	female	29	Lower level education	non-medical staff	no	no	unknown	1	0	0	0	1
T115	115	41-50	male	27	Lower level education	non-medical staff	no	yes	unknown	0	0	0	0	0
T116	116	31-40	male	3	Vocational education	non-medical staff	no	no	no	1	0	0	1	1
T117	117	21-30	male	1	Vocational education	non-medical staff	no	no	unknown	1	0	0	1	1
T118	118	31-40	male	3	Vocational education	medical staff	no	no	yes	0	0	0	0	0
T119	119	21-30	male	4	Vocational education	medical staff	yes	no	yes	0	0	0	0	0
T120	120	41-50	female	9	Vocational education	non-medical staff	no	yes	unknown	0	0	0	0	0
T121	121	21-30	female	2	Vocational education	non-medical staff	no	no	yes	1	0	0	1	1
T122	122	21-30	female	4	Vocational education	non-medical staff	no	yes	unknown	0	0	0	0	0
T123	123	31-40	male	10	Lower level education	non-medical staff	no	no	unknown	0	0	0	0	0
T124	124	41-50	female	10	Vocational education	non-medical staff	no	no	unknown	0	0	0	0	0
T125	125	41-50	female	5	Vocational education	medical staff	no	no	yes	0	0	0	0	0
T126	126	41-50	male	22	Vocational education	medical staff	no	yes	unknown	0	0	0	0	0
T127	127	31-40	male	11	Vocational education	non-medical staff	no	no	unknown	0	0	0	0	0
T128	128	21-30	female	4	Vocational education	non-medical staff	no	no	yes	0	0	0	0	0
T129	129	21-30	female	2	Lower level education	non-medical staff	no	no	yes	0	0	0	0	0
T130	130	21-30	female	8	Vocational education	non-medical staff	no	no	no	0	0	0	0	0
T131	131	41-50	female	4	Vocational education	non-medical staff	no	no	yes	0	0	0	0	0
T132	132	41-50	male	16	Vocational education	medical staff	no	no	unknown	0	0	0	0	0
T133	133	21-30	male	2	Vocational education	non-medical staff	no	no	unknown	0	0	0	0	0
T134	134	31-40	male	10	Vocational education	medical staff	no	no	yes	0	0	0	0	0
T135	135	21-30	female	2	Vocational education	non-medical staff	no	no	unknown	0	0	0	0	0
T136	136	41-50	male	7	Vocational education	medical staff	no	no	yes	0	0	0	0	0
T137	137	51-60	female	9	Vocational education	medical staff	no	yes	no	0	0	0	0	0
T138	138	21-30	female	2	Vocational education	non-medical staff	no	no	yes	1	0	0	1	1
T139	139	31-40	female	3	Vocational education	non-medical staff	no	no	yes	0	0	0	0	0
T140	140	51-60	female	30	Lower level education	non-medical staff	no	no	yes	0	0	0	0	0
T141	141	21-30	female	2	Vocational education	non-medical staff	no	no	yes	0	0	1	0	1
T142	142	21-30	female	4	Vocational education	non-medical staff	no	no	yes	0	0	0	0	0
T143	143	31-40	male	3	Vocational education	non-medical staff	no	no	yes	0	0	0	0	0
T144	144	31-40	male	7	Vocational education	medical staff	no	yes	unknown	0	0	0	0	0
T145	145	31-40	female	20	Lower level education	non-medical staff	no	no	yes	0	0	0	0	0
T146	146	51-60	female	30	Lower level education	non-medical staff	no	no	unknown	0	0	0	0	0
T147	147	41-50	male	22	Vocational education	non-medical staff	no	no	unknown	0	0	0	0	0
T148	148	51-60	female	20	Lower level education	non-medical staff	no	no	yes	1	0	0	1	1
T149	149	31-40	female	5	Vocational education	non-medical staff	no	no	no	0	0	0	0	0
T150	150	41-50	male	23	Vocational education	medical staff	no	no	unknown	0	0	0	0	0
T151	151	31-40	male	12	Vocational education	medical staff	yes	no	no	1	0	0	1	1
T152	152	51-60	female	28	Vocational education	medical staff	no	yes	unknown	0	0	0	0	0
T153	153	41-50	male	20	Vocational education	medical staff	no	no	no	0	0	0	0	0
T154	154	31-40	male	21	Vocational education	medical staff	no	yes	yes	0	0	0	0	0
T155	155	41-50	female	2	Vocational education	non-medical staff	no	no	no	0	0	0	0	0
T156	156	51-60	female	20	Vocational education	non-medical staff	no	no	no	0	0	0	0	0
T157	157	51-60	male	8	Lower level education	medical staff	no	no	yes	0	0	0	0	1
T158	158	41-50	female	25	Vocational education	non-medical staff	no	no	yes	0	0	0	0	0
T159	159	31-40	female	5	Vocational education	non-medical staff	no	no	yes	0	0	0	0	0
T160	160	41-50	male	10	Vocational education	medical staff	no	yes	unknown	0	0	0	0	0
T161	161	41-50	male	16	Vocational education	medical staff	no	no	unknown	0	0	0	0	0
T162	162	41-50	female	9	Vocational education	non-medical staff	yes	yes	unknown	0	1	0	0	0
T163	163	41-50	female	24	Lower level education	non-medical staff	no	no	no	0	0	0	0	0
T164	164	41-50	male	14	Vocational education	medical staff	no	yes	unknown	0	0	0	0	0
T165	165	41-50	male	5	Vocational education	medical staff	no	no	yes	0	0	0	0	0
T166	166	31-40	male	9	Vocational education	medical staff	no	no	yes	0	1	0	0	0
T167	167	21-30	male	4	Lower level education	non-medical staff	no	no	yes	0	0	0	0	0
T168	168	21-30	female	3	Vocational education	non-medical staff	no	no	no	0	0	0	0	0
T169	169	31-40	female	7	Vocational education	medical staff	no	no	unknown	0	0	0	0	0
T170	170	31-40	female	10	Vocational education	non-medical staff	no	no	yes	0	0	0	0	0
T171	171	31-40	female	10	Vocational education	non-medical staff	no	no	yes	0	0	0	0	0
T172	172	31-40	male	6	Vocational education	medical staff	no	no	unknown	1	0	0	1	1
T173	173	21-30	male	5	Lower level education	non-medical staff	no	no	yes	0	0	0	0	0
T174	174	31-40	female	9	Lower level education	non-medical staff	no	yes	yes	0	0	0	0	0
T175	175	21-30	male	5	Lower level education	non-medical staff	no	no	no	0	0	0	0	0
T176	176	51-60	male	24	Lower level education	non-medical staff	no	no	unknown	0	0	0	0	0
T177	177	41-50	male	14	Lower level education	non-medical staff	no	yes	yes	0	0	0	0	0
T178	178	41-50	male	14	Lower level education	non-medical staff	no	yes	yes	0	0	0	0	0
T179	179	21-30	male	5	Lower level education	non-medical staff	no	no	no	0	0	0	0	0
T180	180	41-50	female	7	Lower level education	non-medical staff	no	no	yes	0	0	0	0	0
T181	181	41-50	male	15	Vocational education	medical staff	no	no	unknown	0	0	0	0	0
T182	182	41-50	male	26	Lower level education	non-medical staff	no	yes	yes	0	0	0	0	0
T183	183	41-50	male	7	Vocational education	medical staff	no	no	no	0	0	0	0	0
T184	184	41-50	male	15	Vocational education	medical staff	no	no	no	0	0	0	0	0
T185	185	21-30	female	2	Vocational education	non-medical staff	no	no	yes	0	0	0	0	0
T186	186	21-30	female	3	Lower level education	non-medical staff	no	no	yes	0	1	0	0	0
T187	187	21-30	female	1	Vocational education	non-medical staff	no	no	yes	0	0	0	0	0
T188	188	21-30	female	3	Vocational education	non-medical staff	no	no	yes	0	0	0	0	0
T189	189	31-40	female	6	Vocational education	non-medical staff	yes	no	yes	0	0	0	0	0
T190	190	31-40	female	6	higher education	medical staff	no	no	unknown	1	0	0	1	1
T191	191	41-50	female	17	Vocational education	non-medical staff	no	yes	unknown	0	0	0	0	0
T192	192	21-30	female	4	Lower level education	non-medical staff	no	no	unknown	0	0	0	0	0
T193	193	21-30	female	4	Lower level education	non-medical staff	no	no	unknown	0	0	0	0	0
T194	194	31-40	female	4	Vocational education	non-medical staff	no	no	unknown	0	0	0	0	0
T195	195	31-40	female	14	Vocational education	non-medical staff	no	no	no	0	0	0	0	0
T196	196	41-50	male	6	Vocational education	medical staff	no	no	yes	0	0	0	0	0
T197	197	31-40	male	8	Vocational education	medical staff	no	no	yes	0	0	0	0	0
T198	198	41-50	male	10	Lower level education	medical staff	yes	no	no	0	0	0	0	0
T199	199	31-40	female	9	Vocational education	medical staff	no	no	yes	0	0	0	0	0
T200	200	31-40	female	15	Lower level education	medical staff	no	no	yes	0	0	0	0	0
T201	201	41-50	female	21	Vocational education	non-medical staff	no	no	unknown	0	0	0	0	0
T202	202	31-40	male	10	Lower level education	medical staff	no	no	yes	1	0	0	1	1
T203	203	41-50	male	28	higher education	non-medical staff	no	no	yes	0	0	0	0	0
T204	204	31-40	female	5	Vocational education	non-medical staff	no	no	yes	0	0	0	0	0
T205	205	31-40	female	3	Vocational education	medical staff	no	no	yes	0	0	0	0	0
T206	206	41-50	male	35	Vocational education	medical staff	yes	no	yes	0	0	0	0	0
T207	207	41-50	male	23	Vocational education	medical staff	no	yes	yes	0	0	0	0	1
T208	208	21-30	female	4	Vocational education	non-medical staff	no	yes	yes	0	0	0	0	0
T209	209	41-50	male	13	Vocational education	medical staff	no	no	unknown	0	0	0	0	0
T210	210	41-50	male	25	Lower level education	non-medical staff	no	no	yes	0	0	0	0	0
T211	211	31-40	male	15	Vocational education	medical staff	yes	yes	unknown	0	0	0	0	0
